# Supplementary material for: Influence of Cluster-Situated Regulator PteF in Filipin Biosynthetic Cluster on Avermectin Biosynthesis in Streptomyces avermitilis
Source: Biology (Basel). 2024 May 15;13(5):344. doi: 10.3390/biology13050344 (PMC11118972; doi:10.3390/biology13050344)
Supplement: Supplementary file 1 [file biology-13-00344-s001.zip]

Archive with 1 entries (1 files):
- biology-3003482-supplementary.pdf
